# Supplementary material for: Analysis options for high-throughput sequencing in miRNA expression profiling
Source: BMC Res Notes. 2014 Mar 13;7:144. doi: 10.1186/1756-0500-7-144 (PMC4007773; doi:10.1186/1756-0500-7-144)
Supplement: Additional file 9 — The spreadsheet provides raw counts of all seed family members (pipeline C). [file 1756-0500-7-144-S9.xlsx]

## Sheet: miR-30-5p_seed_TGTAAACA_family_
	Counts_TGTAAACA_seed_family-members
	read_seq	FA1	FA2	FA3	FA4	FA5	FA7	FA8	FA9	FA10	FA11	FTC12	FTC14	FTC15	FTC16	FTC2	FTC3	FTC5	FTC6	FTC7	FTC9
1	CTGTAAACATCCTCGACTGGA	35	5	3	5	1	6	3	8	7	26	2	1	3	1	0	0	0	1	2	3
2	CTGTAAACATCCTCGACTGGAAGCT	7	3	1	2	0	0	0	1	0	2	0	1	3	2	0	1	2	1	2	4
3	TGTAAACAACCTCGACTGGA	26	4	2	2	0	7	4	3	3	8	0	1	3	1	0	1	0	0	1	0
4	TGTAAACAGCCCCGACTGGA	20	6	1	1	1	4	1	9	5	10	0	0	1	0	0	2	0	1	0	0
5	TGTAAACAGCCTACACTCTCAGCT	5	1	1	1	1	2	0	2	1	4	0	0	2	0	0	0	0	0	0	1
6	TGTAAACAGCCTCGACTGGA	208	44	11	20	9	30	19	33	22	132	0	1	0	0	0	1	1	0	4	1
7	TGTAAACAGCCTCGACTGGAA	10	2	0	1	0	1	2	3	3	10	0	0	3	0	0	0	1	0	0	1
8	TGTAAACAGCCTCGACTGGAAGC	17	3	1	3	0	3	2	2	4	2	0	1	0	0	0	1	0	0	0	0
9	TGTAAACAGCCTCGACTGGAAGCT	23	4	2	3	0	1	3	6	4	18	0	0	4	4	0	0	1	1	1	0
10	TGTAAACAGCCTTGACTGGAAGCT	4	0	1	1	1	2	0	1	1	4	1	1	1	0	0	0	2	0	0	1
11	TGTAAACATACCCGACTGGA	0	0	0	0	0	0	0	0	0	4	7	7	25	5	4	8	3	4	30	13
12	TGTAAACATACCCGACTGGAAG	0	0	0	0	0	0	0	0	0	0	3	1	9	1	1	3	2	5	10	3
13	TGTAAACATACCCGACTGGAAGC	1	0	0	0	0	0	0	2	0	0	22	1	30	6	2	6	6	7	19	10
14	TGTAAACATACCCGACTGGAAGCT	2	0	0	0	0	1	0	0	1	0	57	33	91	27	4	15	33	32	72	63
15	TGTAAACATACTACACTCAGCT	0	0	0	0	0	1	0	0	0	0	4	1	24	3	5	1	5	7	16	11
16	TGTAAACATACTACACTCTCAGCT	1	0	0	0	0	2	2	0	0	0	2	5	32	5	5	7	8	4	8	4
17	TGTAAACATACTCGACTGGA	28	10	2	4	0	5	5	6	2	20	29	22	170	22	14	64	22	21	260	34
18	TGTAAACATACTCGACTGGAA	0	0	0	0	0	1	0	1	0	0	9	4	45	5	0	5	7	2	40	4
19	TGTAAACATACTCGACTGGAAG	0	1	0	0	0	0	0	0	1	0	8	6	28	8	0	7	4	3	22	5
20	TGTAAACATACTCGACTGGAAGC	3	0	1	0	0	0	1	1	0	0	15	11	55	13	1	12	29	7	57	12
21	TGTAAACATACTCGACTGGAAGCT	4	1	1	0	0	2	1	1	2	2	43	63	138	53	9	34	89	15	87	59
22	TGTAAACATACTTGACTGGAAGCT	3	1	0	0	0	0	0	0	1	0	15	15	17	26	16	20	31	4	20	16
23	TGTAAACATCACCGACTGGAAGCT	0	0	0	0	0	1	0	0	1	2	2	1	4	0	1	1	0	0	1	2
24	TGTAAACATCATCGACTGGA	44	0	1	1	0	2	1	3	0	16	0	1	0	0	0	2	1	0	4	0
25	TGTAAACATCATCGACTGGAAGCT	6	1	0	1	0	0	0	2	2	6	1	2	2	0	0	1	1	0	0	0
26	TGTAAACATCATTGACTGGAAGCT	1	0	1	0	0	1	1	0	0	2	0	0	1	0	1	1	0	0	1	1
27	TGTAAACATCCACGACTGGA	30	5	2	0	0	6	1	3	1	14	1	1	4	1	1	0	0	0	5	5
28	TGTAAACATCCACGACTGGAAGCT	3	3	0	0	0	0	0	3	1	6	3	1	3	4	0	0	3	1	5	4
29	TGTAAACATCCCAGACTGGAAGCT	6	1	0	0	0	0	0	2	1	0	2	1	4	1	2	1	2	4	3	1
30	TGTAAACATCCCCGAC	526	104	40	49	16	121	74	137	115	350	58	15	119	41	41	66	38	93	148	96
31	TGTAAACATCCCCGACGGGA	6	1	1	0	0	2	1	3	2	0	0	0	1	0	1	0	0	0	2	0
32	TGTAAACATCCCCGACGGGAAGCT	1	0	0	1	0	0	0	1	0	2	0	0	2	2	1	0	3	2	3	4
33	TGTAAACATCCCCGACTG	12	2	1	1	0	2	0	3	2	6	1	0	7	0	1	2	1	2	2	5
34	TGTAAACATCCCCGACTGA	9	4	1	0	0	8	1	3	8	4	2	1	9	0	0	0	4	0	2	1
35	TGTAAACATCCCCGACTGG	114	11	10	5	2	73	9	17	24	54	19	11	55	8	6	4	25	25	54	28
36	TGTAAACATCCCCGACTGGA	8791	1687	1069	501	308	3056	997	2911	1934	6410	428	256	1371	225	373	735	365	887	1765	954
37	TGTAAACATCCCCGACTGGAA	1078	268	214	92	38	461	126	560	537	1088	160	21	508	95	35	102	54	238	597	299
38	TGTAAACATCCCCGACTGGAAA	415	189	108	45	18	235	97	252	254	572	108	14	300	44	14	83	24	178	348	106
39	TGTAAACATCCCCGACTGGAAAA	31	13	10	3	1	18	6	16	14	36	4	0	27	3	0	5	1	15	31	6
40	TGTAAACATCCCCGACTGGAAG	571	201	93	111	27	400	133	317	375	812	281	64	539	101	64	137	152	287	435	176
41	TGTAAACATCCCCGACTGGAAGA	474	142	77	47	24	179	90	254	240	656	55	15	179	36	16	69	32	78	246	78
42	TGTAAACATCCCCGACTGGAAGAT	9	0	1	0	0	0	4	3	1	4	2	1	2	1	3	0	5	2	3	0
43	TGTAAACATCCCCGACTGGAAGC	2323	582	539	374	98	1382	624	1180	1238	1660	1103	219	1937	588	298	487	650	926	1297	1133
44	TGTAAACATCCCCGACTGGAAGCA	24	4	8	11	0	19	15	14	16	24	15	4	20	8	8	3	22	12	19	23
45	TGTAAACATCCCCGACTGGAAGCC	2	1	0	0	0	0	0	0	1	2	1	4	2	1	0	1	4	1	0	3
46	TGTAAACATCCCCGACTGGAAGCG	11	3	1	1	0	5	8	7	5	24	20	2	14	11	2	7	14	5	13	7
47	TGTAAACATCCCCGACTGGAAGCT	4949	1254	707	900	235	1371	1206	2375	2313	4844	2831	1350	3611	2177	1327	1256	3471	3332	2631	2803
48	TGTAAACATCCCCGACTGGAAGCTA	10	0	0	4	0	3	1	7	2	14	3	11	7	4	16	5	20	11	2	7
49	TGTAAACATCCCCGACTGGAAGCTAT	2	0	1	1	0	0	0	3	0	0	1	0	1	0	9	2	8	3	0	2
50	TGTAAACATCCCCGACTGGAAGCTT	92	17	19	25	4	13	32	32	27	66	68	35	38	25	59	29	85	113	32	68
51	TGTAAACATCCCCGACTGGAAGCTTT	6	1	1	5	0	0	3	3	1	0	3	2	4	1	11	1	5	13	1	1
52	TGTAAACATCCCCGACTGGAAGCTTTT	2	0	1	0	0	0	1	1	0	2	2	1	1	0	0	0	2	3	0	2
53	TGTAAACATCCCCGACTGGAAGG	1	1	0	2	0	2	0	1	2	2	0	2	2	1	0	0	3	0	0	2
54	TGTAAACATCCCCGACTGGAAGT	164	42	25	15	3	83	46	91	81	230	64	15	129	38	8	22	39	108	129	57
55	TGTAAACATCCCCGACTGGAAGTT	1	0	1	0	0	1	1	0	1	0	1	0	0	0	1	1	1	1	0	1
56	TGTAAACATCCCCGACTGGAAT	14	2	1	0	0	6	4	7	5	8	4	0	8	0	0	0	2	9	5	4
57	TGTAAACATCCCCGACTGGAATCT	2	0	3	0	0	1	0	1	2	2	2	0	1	0	0	0	1	2	1	0
58	TGTAAACATCCCCGACTGGAG	10	0	2	1	0	3	1	8	4	6	0	0	3	0	0	0	0	0	5	0
59	TGTAAACATCCCCGACTGGAGGCT	1	2	1	1	0	2	0	1	1	0	2	0	4	0	0	1	0	1	3	1
60	TGTAAACATCCCCGACTGGAT	29	4	1	1	3	8	2	7	4	22	3	3	9	0	0	0	4	19	7	3
61	TGTAAACATCCCCGACTGGG	27	4	6	0	2	4	4	9	4	18	0	1	3	2	2	1	7	3	8	2
62	TGTAAACATCCCCGACTGGT	12	1	0	0	0	5	1	3	4	8	3	1	5	0	1	1	1	4	5	0
63	TGTAAACATCCCCGACTGT	5	2	1	0	0	2	1	1	1	2	0	0	4	0	0	2	2	3	1	2
64	TGTAAACATCCCCGACTGTA	3	1	1	1	1	1	0	0	1	4	0	0	1	0	0	1	0	0	1	1
65	TGTAAACATCCCCGACTGTAAGC	1	2	1	0	0	0	0	0	1	2	0	0	2	1	0	0	0	1	2	1
66	TGTAAACATCCCCGACTGTAAGCT	2	1	0	0	0	1	1	3	3	0	3	1	3	1	2	1	6	3	3	0
67	TGTAAACATCCCCGGCTGGAAGCT	5	0	0	0	0	0	2	1	0	0	2	2	1	2	0	1	2	2	2	1
68	TGTAAACATCCCGGACTGGAAGCT	1	0	0	0	0	1	0	1	2	6	2	0	0	0	1	0	1	1	1	1
69	TGTAAACATCCCTGACTGGA	22	9	0	0	2	6	4	5	6	22	2	0	4	0	0	5	0	1	7	3
70	TGTAAACATCCCTGACTGGAA	3	3	0	0	0	2	1	0	2	4	1	0	2	2	0	1	0	0	3	0
71	TGTAAACATCCCTGACTGGAAGCT	1	2	0	1	0	1	0	1	2	2	2	0	0	0	1	0	2	1	0	3
72	TGTAAACATCCGCGACTGGA	44	5	5	3	0	5	3	8	4	26	3	2	10	1	1	3	2	0	6	5
73	TGTAAACATCCGCGACTGGAAGCT	9	2	1	1	0	3	2	3	3	0	4	2	3	2	1	0	2	1	2	1
74	TGTAAACATCCGTGACTGGAAGCT	1	1	0	0	0	1	1	0	0	0	0	2	1	0	0	1	1	2	0	1
75	TGTAAACATCCTACACT	1	1	0	0	0	1	4	1	0	0	0	0	2	0	0	3	1	1	1	0
76	TGTAAACATCCTACACTC	4	4	0	0	0	3	1	1	0	8	1	0	0	0	1	2	3	0	1	1
77	TGTAAACATCCTACACTCA	1	0	0	1	1	1	1	0	0	4	1	1	1	0	1	3	0	1	0	0
78	TGTAAACATCCTACACTCAG	1	2	0	0	0	1	1	0	0	2	0	0	1	0	1	0	1	0	2	1
79	TGTAAACATCCTACACTCAGC	66	42	9	8	2	56	18	34	24	72	20	9	52	2	12	22	7	29	66	14
80	TGTAAACATCCTACACTCAGCA	3	2	1	0	0	3	2	2	3	2	1	0	4	0	0	1	4	3	3	2
81	TGTAAACATCCTACACTCAGCG	5	4	1	1	0	5	2	1	4	6	5	0	9	0	1	1	3	0	3	3
82	TGTAAACATCCTACACTCAGCT	1463	620	173	151	48	711	358	525	623	1366	403	104	1009	166	143	295	354	494	881	567
83	TGTAAACATCCTACACTCAGCTA	8	4	0	0	1	6	5	3	7	6	6	0	9	1	0	3	2	1	3	2
84	TGTAAACATCCTACACTCAGCTG	18	13	2	2	1	11	9	12	5	20	11	3	15	0	1	6	8	9	10	11
85	TGTAAACATCCTACACTCAGCTGT	3	0	1	0	1	1	3	3	2	8	3	0	3	0	0	0	1	3	3	1
86	TGTAAACATCCTACACTCAGCTT	5	2	2	1	1	6	6	3	3	8	9	0	3	2	0	1	1	2	8	4
87	TGTAAACATCCTACACTCT	24	4	0	3	0	5	4	4	7	22	2	4	15	0	1	4	6	2	11	0
88	TGTAAACATCCTACACTCTC	28	10	5	5	1	34	11	17	10	12	2	1	21	3	0	12	3	4	13	2
89	TGTAAACATCCTACACTCTCA	637	354	94	93	21	352	158	210	298	1008	59	9	373	18	13	137	17	81	173	40
90	TGTAAACATCCTACACTCTCAA	11	5	2	1	0	7	4	7	6	30	0	0	11	0	0	4	0	2	7	2
91	TGTAAACATCCTACACTCTCAG	170	92	27	41	1	104	46	67	66	208	14	6	87	6	3	40	7	18	63	16
92	TGTAAACATCCTACACTCTCAGA	53	28	9	6	3	36	21	30	38	80	3	3	34	3	2	14	3	2	43	4
93	TGTAAACATCCTACACTCTCAGAT	10	0	0	0	0	1	0	5	1	2	0	0	1	0	1	1	1	0	1	0
94	TGTAAACATCCTACACTCTCAGC	2092	552	314	248	26	1220	483	742	833	984	175	32	676	140	36	286	164	140	626	308
95	TGTAAACATCCTACACTCTCAGCA	62	14	7	6	2	49	24	22	23	44	8	2	36	4	3	15	7	5	21	4
96	TGTAAACATCCTACACTCTCAGCC	3	0	0	0	0	1	0	1	0	0	0	2	2	0	0	1	4	1	2	2
97	TGTAAACATCCTACACTCTCAGCG	6	7	8	4	0	5	6	9	6	18	1	0	12	4	1	4	6	3	5	2
98	TGTAAACATCCTACACTCTCAGCT	3922	923	396	509	130	1604	983	1708	1380	3480	468	198	1467	677	166	744	734	587	1081	841
99	TGTAAACATCCTACACTCTCAGCTA	21	3	6	1	1	11	5	9	6	20	3	0	7	0	0	6	7	0	3	2
100	TGTAAACATCCTACACTCTCAGCTAT	2	0	1	0	0	0	0	1	1	0	0	0	0	1	4	1	0	1	1	2
101	TGTAAACATCCTACACTCTCAGCTG	7	2	1	3	1	9	2	2	2	4	0	1	4	1	0	8	4	3	3	1
102	TGTAAACATCCTACACTCTCAGCTT	34	5	3	7	0	16	14	8	9	20	11	0	13	6	7	10	11	12	6	12
103	TGTAAACATCCTACACTCTCAGCTTT	5	1	1	0	0	0	0	0	0	2	1	1	0	1	1	1	1	2	1	2
104	TGTAAACATCCTACACTCTCAGT	49	15	4	10	0	23	14	28	16	42	8	3	18	0	0	3	1	9	17	1
105	TGTAAACATCCTACACTCTCAT	3	0	0	0	0	1	3	2	1	2	1	0	3	0	0	0	1	1	0	0
106	TGTAAACATCCTACACTCTCT	4	3	1	1	0	4	2	0	0	4	0	0	2	0	0	1	0	0	2	2
107	TGTAAACATCCTAGACTGGA	95	8	3	4	0	15	7	13	10	24	2	0	3	0	1	7	1	0	4	1
108	TGTAAACATCCTAGACTGGAAGCT	10	1	2	2	0	1	1	5	2	8	2	5	5	1	1	1	5	1	5	1
109	TGTAAACATCCTCAACTGGA	31	7	0	3	2	6	1	6	6	20	2	0	1	1	0	1	0	0	7	1
110	TGTAAACATCCTCAACTGGAAGC	2	0	0	2	0	0	0	1	1	2	0	0	1	2	0	0	3	0	2	1
111	TGTAAACATCCTCAACTGGAAGCT	4	1	1	0	0	2	2	2	0	4	3	1	4	1	0	1	2	1	2	1
112	TGTAAACATCCTCCACTGGA	3	1	1	0	0	2	0	1	1	6	0	0	1	0	0	1	1	0	1	0
113	TGTAAACATCCTCGAATGGA	17	1	1	0	0	2	0	2	0	4	0	0	3	0	0	1	0	0	2	1
114	TGTAAACATCCTCGAC	830	133	21	58	5	125	82	93	155	420	53	43	151	41	18	57	57	16	145	46
115	TGTAAACATCCTCGACAGGA	19	2	0	1	0	1	1	2	1	6	1	0	1	0	0	0	0	0	0	0
116	TGTAAACATCCTCGACGGGA	50	9	4	3	1	8	4	8	5	34	1	2	12	0	1	3	3	2	10	1
117	TGTAAACATCCTCGACGGGAAGC	0	0	1	0	0	0	1	1	4	2	1	1	0	1	0	0	3	0	0	1
118	TGTAAACATCCTCGACGGGAAGCT	6	1	0	4	0	1	2	2	2	8	1	1	1	1	0	0	2	0	2	2
119	TGTAAACATCCTCGACT	33	1	2	3	1	11	5	6	5	18	4	6	15	1	0	6	7	1	10	3
120	TGTAAACATCCTCGACTAGA	22	6	1	0	0	2	2	3	2	4	0	0	1	0	0	0	1	1	2	0
121	TGTAAACATCCTCGACTCGA	6	1	0	0	0	1	2	4	2	4	0	0	0	1	0	0	0	0	3	1
122	TGTAAACATCCTCGACTG	21	8	0	3	0	5	2	4	7	10	2	0	6	3	1	1	1	2	6	3
123	TGTAAACATCCTCGACTGA	94	20	4	3	1	20	18	22	29	32	5	6	24	0	3	7	9	1	35	4
124	TGTAAACATCCTCGACTGAA	19	1	2	3	0	0	1	3	2	6	0	1	6	1	0	1	0	0	3	1
125	TGTAAACATCCTCGACTGG	887	139	24	69	12	211	76	114	153	308	61	30	241	17	16	61	95	21	194	76
126	TGTAAACATCCTCGACTGGA	128105	24289	4673	8533	1608	20052	13111	18777	16446	76320	2263	1883	10466	1406	1057	7327	2803	1287	12910	4500
127	TGTAAACATCCTCGACTGGAA	5868	1396	277	605	103	1026	817	1080	1543	4110	629	406	2536	555	91	570	905	208	1935	737
128	TGTAAACATCCTCGACTGGAAA	742	340	53	95	15	210	151	203	259	658	118	50	431	51	18	118	91	34	379	66
129	TGTAAACATCCTCGACTGGAAAA	20	21	3	1	2	9	11	5	9	44	4	1	12	1	0	6	1	2	16	3
130	TGTAAACATCCTCGACTGGAAG	3055	1193	226	512	70	805	694	723	1086	2950	574	342	1591	314	121	522	726	211	1313	406
131	TGTAAACATCCTCGACTGGAAGA	2153	701	108	229	46	392	433	578	808	2362	160	66	594	118	39	215	131	49	909	169
132	TGTAAACATCCTCGACTGGAAGAA	10	4	1	1	0	6	6	5	4	8	1	3	8	2	1	1	1	1	4	3
133	TGTAAACATCCTCGACTGGAAGAT	14	2	0	1	0	1	2	1	6	4	3	1	3	1	0	0	2	0	4	3
134	TGTAAACATCCTCGACTGGAAGC	7813	2079	580	1677	132	2076	1594	1867	2335	3552	1616	829	3656	1027	284	1337	1845	367	2460	1520
135	TGTAAACATCCTCGACTGGAAGCA	161	33	22	28	1	42	38	35	35	98	30	10	78	16	4	24	42	10	39	16
136	TGTAAACATCCTCGACTGGAAGCC	29	0	2	4	1	4	6	6	8	8	7	12	13	4	0	6	28	0	4	14
137	TGTAAACATCCTCGACTGGAAGCCT	23	1	1	4	0	1	5	1	2	2	2	2	1	0	1	4	3	0	1	6
138	TGTAAACATCCTCGACTGGAAGCG	48	8	5	5	1	7	12	12	24	40	21	12	37	12	2	6	45	2	15	7
139	TGTAAACATCCTCGACTGGAAGCT	14868	3048	931	2837	322	2715	3149	3209	4710	11156	3803	3856	7877	3636	707	2232	7725	1065	5071	3592
140	TGTAAACATCCTCGACTGGAAGCTA	18	2	1	6	0	2	2	4	6	38	4	8	8	4	2	8	32	1	3	4
141	TGTAAACATCCTCGACTGGAAGCTT	168	44	15	41	3	39	48	30	41	82	78	67	69	34	10	35	95	22	52	64
142	TGTAAACATCCTCGACTGGAAGCTTA	1	0	0	3	0	0	0	1	1	0	2	1	0	1	0	0	6	0	3	2
143	TGTAAACATCCTCGACTGGAAGCTTT	11	1	0	3	0	1	2	1	2	0	2	1	2	0	0	3	5	1	1	2
144	TGTAAACATCCTCGACTGGAAGG	5	3	1	2	0	4	4	3	3	2	2	1	1	1	0	1	0	0	6	1
145	TGTAAACATCCTCGACTGGAAGGT	9	0	0	1	0	1	0	3	0	2	0	1	2	3	1	1	5	0	1	1
146	TGTAAACATCCTCGACTGGAAGT	704	180	31	62	9	103	133	190	229	564	125	77	298	54	16	56	173	58	274	87
147	TGTAAACATCCTCGACTGGAAGTT	8	0	1	0	0	2	4	2	1	4	2	2	5	0	0	0	3	4	0	1
148	TGTAAACATCCTCGACTGGAAT	50	7	1	1	0	12	7	5	10	22	6	4	10	1	0	1	6	4	17	3
149	TGTAAACATCCTCGACTGGAATCT	4	2	0	4	0	1	1	0	2	6	2	2	1	2	0	1	6	0	3	0
150	TGTAAACATCCTCGACTGGAG	11	7	2	2	0	4	3	6	8	18	4	0	5	1	1	1	1	1	2	2
151	TGTAAACATCCTCGACTGGAGA	18	5	1	2	0	5	0	3	2	4	1	0	1	0	1	0	3	0	1	1
152	TGTAAACATCCTCGACTGGAGG	4	1	0	0	0	1	1	0	2	4	1	1	3	0	0	1	0	0	1	0
153	TGTAAACATCCTCGACTGGAGGCT	8	2	0	2	0	2	1	1	4	8	0	1	2	2	0	1	4	0	3	2
154	TGTAAACATCCTCGACTGGAT	53	12	0	1	0	5	6	6	9	20	6	2	13	0	2	2	7	3	10	4
155	TGTAAACATCCTCGACTGGC	9	5	0	1	0	2	4	2	4	20	1	1	7	0	0	0	2	0	3	1
156	TGTAAACATCCTCGACTGGG	306	85	21	15	2	50	64	76	71	220	13	9	43	3	2	32	11	5	31	20
157	TGTAAACATCCTCGACTGGGAGCT	4	2	0	1	0	1	1	0	6	2	1	3	0	1	0	0	5	2	2	0
158	TGTAAACATCCTCGACTGGT	96	28	4	3	3	18	14	23	15	44	9	10	25	4	1	8	3	2	23	1
159	TGTAAACATCCTCGACTGT	8	4	1	0	0	3	4	1	6	10	0	0	2	0	0	1	1	2	5	0
160	TGTAAACATCCTCGACTGTA	39	8	0	3	1	11	5	4	2	34	0	1	6	1	1	3	0	0	6	1
161	TGTAAACATCCTCGACTGTAAGC	3	0	0	1	0	1	1	0	2	0	0	1	1	0	0	1	2	0	1	0
162	TGTAAACATCCTCGACTGTAAGCT	16	1	0	0	0	0	4	7	1	6	1	2	10	4	0	0	8	1	1	2
163	TGTAAACATCCTCGACTTGA	45	7	3	2	1	10	3	5	3	18	1	0	5	1	0	1	2	0	3	2
164	TGTAAACATCCTCGACTTGAAGCT	8	2	0	0	0	2	1	1	3	0	0	1	0	2	0	1	3	0	0	0
165	TGTAAACATCCTCGATTGGA	20	5	0	1	0	2	0	1	1	8	0	0	0	0	0	1	0	0	1	1
166	TGTAAACATCCTCGCCTGGA	49	10	0	0	0	0	1	2	0	12	0	1	1	2	1	1	0	1	1	0
167	TGTAAACATCCTCGGCTGGA	84	23	0	4	1	12	9	6	6	42	2	1	9	1	0	11	0	1	9	0
168	TGTAAACATCCTCGGCTGGAAGC	9	4	0	0	0	1	3	2	1	2	0	2	8	0	0	1	0	0	2	1
169	TGTAAACATCCTCGGCTGGAAGCT	8	4	1	1	0	1	3	1	2	4	6	2	6	3	0	3	3	2	6	2
170	TGTAAACATCCTCGTCTGGA	27	11	0	1	0	4	1	2	3	14	0	0	4	0	0	1	0	0	1	0
171	TGTAAACATCCTCTACTGGA	85	18	4	9	0	15	5	21	7	48	1	1	4	1	1	4	1	0	3	2
172	TGTAAACATCCTCTACTGGAAGC	8	0	2	2	0	1	1	0	1	2	0	3	1	0	0	0	0	0	2	2
173	TGTAAACATCCTCTACTGGAAGCT	10	3	0	0	1	1	1	4	4	0	0	2	0	1	0	0	6	0	4	1
174	TGTAAACATCCTGGACTGGA	30	3	1	1	1	3	3	1	3	20	1	0	2	2	0	1	3	0	7	1
175	TGTAAACATCCTGGACTGGAAGCT	4	1	1	0	0	2	0	0	2	0	3	1	1	2	0	1	4	2	0	2
176	TGTAAACATCCTTGAC	173	25	11	11	3	48	21	30	24	60	7	15	38	19	25	28	16	17	51	25
177	TGTAAACATCCTTGACT	4	0	1	0	1	1	1	3	0	2	0	0	3	0	0	1	1	1	4	0
178	TGTAAACATCCTTGACTG	10	2	0	4	0	1	2	4	1	8	2	0	3	1	2	8	3	6	6	0
179	TGTAAACATCCTTGACTGA	56	8	6	4	1	11	20	16	17	14	8	3	22	1	1	13	16	3	29	5
180	TGTAAACATCCTTGACTGG	291	32	14	19	13	148	30	73	40	94	23	29	88	19	51	44	96	30	100	49
181	TGTAAACATCCTTGACTGGA	1723	313	181	80	73	511	213	351	152	870	33	37	122	31	79	187	63	81	206	119
182	TGTAAACATCCTTGACTGGAA	203	26	22	16	3	59	37	42	33	110	17	10	57	27	15	26	23	23	65	45
183	TGTAAACATCCTTGACTGGAAA	93	28	26	16	3	46	33	32	33	68	14	9	39	7	6	26	8	18	61	22
184	TGTAAACATCCTTGACTGGAAAA	7	3	4	2	1	3	1	4	3	14	4	0	2	1	0	1	0	1	8	2
185	TGTAAACATCCTTGACTGGAAG	206	45	35	18	7	99	54	62	56	146	35	32	86	29	33	50	46	48	100	49
186	TGTAAACATCCTTGACTGGAAGA	91	36	13	6	1	47	34	44	38	116	14	11	44	14	4	15	20	12	78	23
187	TGTAAACATCCTTGACTGGAAGAT	3	0	2	0	1	0	1	2	1	0	0	1	2	1	1	0	0	1	0	2
188	TGTAAACATCCTTGACTGGAAGC	1103	225	166	149	20	476	232	304	289	452	186	117	405	225	282	279	362	198	413	360
189	TGTAAACATCCTTGACTGGAAGCA	14	4	3	1	1	6	3	2	3	14	0	2	5	7	6	1	14	2	5	6
190	TGTAAACATCCTTGACTGGAAGCC	3	0	0	0	0	1	0	0	1	0	1	2	0	1	1	0	11	1	0	3
191	TGTAAACATCCTTGACTGGAAGCG	9	1	0	0	0	1	3	7	5	8	4	3	8	7	5	6	18	3	4	5
192	TGTAAACATCCTTGACTGGAAGCT	4457	785	514	625	198	1228	1096	1414	1166	2748	1093	1343	1798	1954	2154	1104	3117	1203	2007	1834
193	TGTAAACATCCTTGACTGGAAGCTA	4	1	3	2	0	1	0	3	1	6	3	4	0	2	7	1	16	4	1	2
194	TGTAAACATCCTTGACTGGAAGCTT	71	17	7	29	3	15	16	22	15	26	34	50	25	50	132	25	152	76	30	37
195	TGTAAACATCCTTGACTGGAAGCTTA	4	0	0	0	0	1	0	0	1	4	0	0	0	0	1	2	4	1	1	1
196	TGTAAACATCCTTGACTGGAAGCTTT	4	0	0	1	0	0	0	0	0	2	1	0	1	2	4	1	5	2	0	1
197	TGTAAACATCCTTGACTGGAAGT	39	4	6	10	0	17	9	17	20	32	10	4	14	7	10	5	18	19	23	17
198	TGTAAACATCCTTGACTGGAGGCT	1	0	0	0	1	0	1	0	2	2	0	0	1	1	1	1	3	1	0	0
199	TGTAAACATCCTTGACTGGAT	11	0	0	0	2	3	2	1	0	4	1	0	2	0	4	1	0	4	2	4
200	TGTAAACATCCTTGACTGGG	6	3	0	0	0	2	1	1	1	0	0	0	1	0	1	1	0	0	0	1
201	TGTAAACATCCTTGACTGGT	37	1	0	2	1	7	2	7	5	10	3	4	6	1	6	2	3	11	3	4
202	TGTAAACATCCTTGACTGT	7	0	0	0	0	2	2	2	0	2	1	2	1	1	1	0	0	1	1	2
203	TGTAAACATCCTTGACTGTAAGCT	4	2	2	0	1	2	0	0	3	0	3	2	2	5	2	2	8	1	5	1
204	TGTAAACATCCTTGGCTGGAAGCT	3	0	0	1	0	1	2	0	3	0	3	1	3	0	2	2	1	2	4	0
205	TGTAAACATCCTTTACTGGAAGCT	4	0	0	0	0	2	1	2	2	4	0	1	2	2	1	0	1	1	0	1
206	TGTAAACATCGTCGACTGGA	22	6	2	1	1	4	8	1	2	14	3	1	4	0	0	0	1	0	3	0
207	TGTAAACATCNNCGACTGGA	17	8	0	1	0	2	1	4	2	12	0	0	1	0	0	0	0	0	0	1
208	TGTAAACATCTCCGACTGGA	14	3	4	1	1	3	1	0	6	8	2	0	2	0	0	1	2	0	7	4
209	TGTAAACATCTCCGACTGGAA	7	3	0	2	0	3	0	1	5	10	1	1	5	1	1	1	0	3	2	4
210	TGTAAACATCTCCGACTGGAAA	6	2	1	2	0	1	0	3	4	8	0	0	4	0	0	0	0	0	5	1
211	TGTAAACATCTTCGACTGGA	25	5	0	7	0	3	3	10	7	16	3	1	8	0	1	3	0	1	9	2
212	TGTAAACATCTTCGACTGGAA	11	4	1	1	0	1	1	1	0	2	0	0	4	0	0	1	1	0	1	1
213	TGTAAACATCTTCGACTGGAAGC	9	2	1	2	1	2	4	3	1	4	2	0	4	0	0	1	3	0	5	0
214	TGTAAACATCTTCGACTGGAAGCT	9	0	0	3	1	1	4	3	1	6	1	2	1	1	0	3	4	2	1	2
215	TGTAAACATCTTTGACTGGA	12	2	1	1	0	3	3	2	0	18	2	2	3	0	1	4	2	1	3	1
216	TGTAAACATCTTTGACTGGAAGCT	2	1	0	1	1	0	0	1	1	0	0	2	0	3	3	0	2	0	1	1
217	TGTAAACATGCTCGACTGGA	21	9	0	1	0	4	1	3	4	16	1	1	12	1	1	3	4	0	11	3
218	TGTAAACATGCTCGACTGGAAGC	0	1	0	0	0	0	1	1	1	4	2	0	2	1	1	0	0	0	5	4
219	TGTAAACATGCTCGACTGGAAGCT	0	0	0	1	0	0	1	1	2	2	4	2	6	3	0	1	5	0	2	1
220	TGTAAACATGCTTGACTGGAAGCT	1	0	0	0	0	0	1	0	0	4	1	2	3	1	2	0	1	1	1	1
221	TGTAAACATTCCCGACTGGAAGCT	2	0	1	0	0	0	0	0	0	2	1	1	0	0	0	1	2	2	1	2
222	TGTAAACATTCTCGACTGGA	29	2	1	2	0	4	4	5	11	26	1	6	16	1	0	5	2	0	10	2
223	TGTAAACATTCTCGACTGGAA	65	22	3	6	3	17	5	11	18	72	3	1	17	0	2	5	4	1	26	3
224	TGTAAACATTCTCGACTGGAAA	10	9	0	0	0	3	2	7	6	0	2	0	7	2	0	0	0	0	5	2
225	TGTAAACATTCTCGACTGGAAG	13	1	1	2	0	1	2	1	2	6	1	0	6	1	1	0	2	0	1	1
226	TGTAAACATTCTCGACTGGAAGC	4	2	0	0	0	1	1	0	1	2	3	0	2	2	0	0	3	1	2	0
227	TGTAAACATTCTCGACTGGAAGCT	7	0	0	1	0	0	3	0	1	4	0	2	1	2	0	0	2	0	3	1
228	TGTAAACATTCTTGACTGGA	12	1	1	2	0	2	1	1	3	0	2	0	3	2	0	1	3	1	9	4
229	TGTAAACATTCTTGACTGGAA	7	1	1	0	0	1	1	0	1	2	1	0	1	0	0	0	0	0	2	0
230	TGTAAACATTCTTGACTGGAAGCT	4	1	0	1	0	1	2	0	1	8	1	1	1	1	1	0	2	0	1	1
